# Supplementary material for: Unveiling wearables: exploring the global landscape of biometric applications and vital signs and behavioral impact
Source: BioData Min. 2024 Jun 11;17:15. doi: 10.1186/s13040-024-00368-y (PMC11165804; doi:10.1186/s13040-024-00368-y)
Supplement: Supplementary file 1 — Supplementary Material 1. [file 13040_2024_368_MOESM1_ESM.zip]

Archive with 48 entries (48 files):
- Data/BF_Behavior-self-monitoring.txt
- Data/BF_Gamification.txt
- Data/BF_Goal-setting.txt
- Data/BF_Induction.txt
- Data/BF_Personalization.txt
- Data/BF_Provision-of-instructions.txt
- Data/BF_Self-appraisal.txt
- Data/BF_Social-support.txt
- Data/DS_Behavior-self-monitoring.txt
- Data/DS_Gamification.txt
- Data/DS_Goal-setting.txt
- Data/DS_Induction.txt
- Data/DS_Personalization.txt
- Data/DS_Provision-of-instructions.txt
- Data/DS_Self-appraisal.txt
- Data/DS_Social-support.txt
- Data/HR_Behavior-self-monitoring.txt
- Data/HR_Gamification.txt
- Data/HR_Goal-setting.txt
- Data/HR_Induction.txt
- Data/HR_Personalization.txt
- Data/HR_Provision-of-instructions.txt
- Data/HR_Self-appraisal.txt
- Data/HR_Social-support.txt
- Data/OS_Behavior-self-monitoring.txt
- Data/OS_Gamification.txt
- Data/OS_Goal-setting.txt
- Data/OS_Induction.txt
- Data/OS_Personalization.txt
- Data/OS_Provision-of-instructions.txt
- Data/OS_Self-appraisal.txt
- Data/OS_Social-support.txt
- Data/REMS_Behavior-self-monitoring.txt
- Data/REMS_Gamification.txt
- Data/REMS_Goal-setting.txt
- Data/REMS_Induction.txt
- Data/REMS_Personalization.txt
- Data/REMS_Provision-of-instructions.txt
- Data/REMS_Self-appraisal.txt
- Data/REMS_Social-support.txt
- Data/T_Behavior-self-monitoring.txt
- Data/T_Gamification.txt
- Data/T_Goal-setting.txt
- Data/T_Induction.txt
- Data/T_Personalization.txt
- Data/T_Provision-of-instructions.txt
- Data/T_Self-appraisal.txt
- Data/T_Social-support.txt
