# Supplementary material for: Unveiling wearables: exploring the global landscape of biometric applications and vital signs and behavioral impact
Source: BioData Min. 2024 Jun 11;17:15. doi: 10.1186/s13040-024-00368-y (PMC11165804; doi:10.1186/s13040-024-00368-y)
Supplement: Supplementary file 1 — Supplementary Material 1. [file 13040_2024_368_MOESM1_ESM.zip › Data/BF_Social-support.txt]

Breathing frequency (BF)

15
15
18
16
22
15
14
8
18
20
14
14
14
16
14
21
14
13
17
8
15
14
15
14
17
7
17
18
16
22
