# Supplementary material for: Unveiling wearables: exploring the global landscape of biometric applications and vital signs and behavioral impact
Source: BioData Min. 2024 Jun 11;17:15. doi: 10.1186/s13040-024-00368-y (PMC11165804; doi:10.1186/s13040-024-00368-y)
Supplement: Supplementary file 1 — Supplementary Material 1. [file 13040_2024_368_MOESM1_ESM.zip › Data/DS_Behavior-self-monitoring.txt]

Deep sleep (DS)

11
12
9
16
8
9
17
12
16
13
16
8
19
8
7
18
13
15
15
14
11
11
13
11
18
20
8
14
9
18
