# Supplementary material for: Unveiling wearables: exploring the global landscape of biometric applications and vital signs and behavioral impact
Source: BioData Min. 2024 Jun 11;17:15. doi: 10.1186/s13040-024-00368-y (PMC11165804; doi:10.1186/s13040-024-00368-y)
Supplement: Supplementary file 1 — Supplementary Material 1. [file 13040_2024_368_MOESM1_ESM.zip › Data/DS_Gamification.txt]

Deep sleep (DS)

9
13
17
18
11
10
14
8
13
10
7
9
9
10
10
15
7
9
18
16
16
9
17
8
19
17
17
7
10
12
