# Supplementary material for: Unveiling wearables: exploring the global landscape of biometric applications and vital signs and behavioral impact
Source: BioData Min. 2024 Jun 11;17:15. doi: 10.1186/s13040-024-00368-y (PMC11165804; doi:10.1186/s13040-024-00368-y)
Supplement: Supplementary file 1 — Supplementary Material 1. [file 13040_2024_368_MOESM1_ESM.zip › Data/DS_Induction.txt]

Deep sleep (DS)

11
20
9
21
18
19
11
14
13
18
14
19
12
13
11
9
19
16
15
11
19
16
14
15
14
21
12
9
12
12
