# Supplementary material for: Unveiling wearables: exploring the global landscape of biometric applications and vital signs and behavioral impact
Source: BioData Min. 2024 Jun 11;17:15. doi: 10.1186/s13040-024-00368-y (PMC11165804; doi:10.1186/s13040-024-00368-y)
Supplement: Supplementary file 1 — Supplementary Material 1. [file 13040_2024_368_MOESM1_ESM.zip › Data/DS_Personalization.txt]

Deep sleep (DS)

11
16
12
15
18
13
23
16
13
7
11
17
11
12
16
14
16
13
7
10
8
13
14
8
10
13
16
16
7
11
