# Supplementary material for: Unveiling wearables: exploring the global landscape of biometric applications and vital signs and behavioral impact
Source: BioData Min. 2024 Jun 11;17:15. doi: 10.1186/s13040-024-00368-y (PMC11165804; doi:10.1186/s13040-024-00368-y)
Supplement: Supplementary file 1 — Supplementary Material 1. [file 13040_2024_368_MOESM1_ESM.zip › Data/DS_Provision-of-instructions.txt]

Deep sleep (DS)

20
16
16
15
15
16
13
19
13
15
19
15
17
10
19
19
14
14
19
17
16
17
19
16
14
16
9
20
17
9
