# Supplementary material for: Unveiling wearables: exploring the global landscape of biometric applications and vital signs and behavioral impact
Source: BioData Min. 2024 Jun 11;17:15. doi: 10.1186/s13040-024-00368-y (PMC11165804; doi:10.1186/s13040-024-00368-y)
Supplement: Supplementary file 1 — Supplementary Material 1. [file 13040_2024_368_MOESM1_ESM.zip › Data/DS_Self-appraisal.txt]

Deep sleep (DS)

11
17
9
11
15
11
21
18
21
11
17
15
20
16
18
15
18
18
11
11
12
14
18
18
11
14
15
10
17
10
