# Supplementary material for: Unveiling wearables: exploring the global landscape of biometric applications and vital signs and behavioral impact
Source: BioData Min. 2024 Jun 11;17:15. doi: 10.1186/s13040-024-00368-y (PMC11165804; doi:10.1186/s13040-024-00368-y)
Supplement: Supplementary file 1 — Supplementary Material 1. [file 13040_2024_368_MOESM1_ESM.zip › Data/DS_Social-support.txt]

Deep sleep (DS)

12
11
15
7
11
16
7
16
9
13
12
13
10
13
14
7
8
16
13
9
11
8
9
9
7
8
18
8
15
8
