# Supplementary material for: Unveiling wearables: exploring the global landscape of biometric applications and vital signs and behavioral impact
Source: BioData Min. 2024 Jun 11;17:15. doi: 10.1186/s13040-024-00368-y (PMC11165804; doi:10.1186/s13040-024-00368-y)
Supplement: Supplementary file 1 — Supplementary Material 1. [file 13040_2024_368_MOESM1_ESM.zip › Data/HR_Induction.txt]

Heart rate (HR)

89
92
100
92
83
66
72
81
94
94
68
94
94
79
89
68
76
92
88
94
84
64
90
99
85
87
87
76
84
68
