# Supplementary material for: Unveiling wearables: exploring the global landscape of biometric applications and vital signs and behavioral impact
Source: BioData Min. 2024 Jun 11;17:15. doi: 10.1186/s13040-024-00368-y (PMC11165804; doi:10.1186/s13040-024-00368-y)
Supplement: Supplementary file 1 — Supplementary Material 1. [file 13040_2024_368_MOESM1_ESM.zip › Data/HR_Social-support.txt]

Heart rate (HR)

82
88
93
88
87
88
85
72
92
100
81
99
80
101
84
82
77
74
79
92
93
100
70
95
98
93
71
81
91
92
