# Supplementary material for: Unveiling wearables: exploring the global landscape of biometric applications and vital signs and behavioral impact
Source: BioData Min. 2024 Jun 11;17:15. doi: 10.1186/s13040-024-00368-y (PMC11165804; doi:10.1186/s13040-024-00368-y)
Supplement: Supplementary file 1 — Supplementary Material 1. [file 13040_2024_368_MOESM1_ESM.zip › Data/T_Gamification.txt]

Temperature (T)

37.2
37.1
37.3
37.1
37.1
37.2
37.2
37.3
36.8
37.2
37.6
37.3
37.1
37.0
37.2
36.9
37.8
37.3
37.1
37.2
37.2
37.1
36.9
37.1
36.8
37.1
37.1
37.2
37.2
37.3
